# Supplementary material for: Genome, HLA and polygenic risk score analyses for prevalent and persistent cervical human papillomavirus (HPV) infections
Source: Eur J Hum Genet. 2024 Jan 10;32(6):708–16. doi: 10.1038/s41431-023-01521-7 (PMC11153215; doi:10.1038/s41431-023-01521-7)
Supplement: Supplementary file 4 — Supplementary table 3 [file 41431_2023_1521_MOESM4_ESM.xlsx]

## Sheet: top20_SNPs_by_BF_sorted
alternate_ids	rsid	chromosome	position	alleleA	alleleB	index	average_maximum_posterior_call	info	cohort_1_AA	cohort_1_AB	cohort_1_BB	cohort_1_NULL	all_AA	all_AB	all_BB	all_NULL	all_total	cases_AA	cases_AB	cases_BB	cases_NULL	cases_total	controls_AA	controls_AB	controls_BB	controls_NULL	controls_total	all_maf	cases_maf	controls_maf	missing_data_proportion	het_OR	het_OR_lower	het_OR_upper	hom_OR	hom_OR_lower	hom_OR_upper	all_OR	all_OR_lower	all_OR_upper	bayesian_add_log10_bf	bayesian_add_beta_1	bayesian_add_se_1	comment
22	chr22:36265988:T:G	NA	36265988	G	T	111710	1	1	1142	3820	5784	0	1142	3820	5784	0	10746	47	266	590	0	903	1095	3554	5194	0	9843	0.284013	0.199336	0.291781	0	1.74373	1.26946	2.3952	2.64647	1.95247	3.58714	1.65484	1.46849	1.86483	12.5464	0.377914	0.0540333	NA
22	chr22:36265860:A:G	NA	36265860	G	A	111709	1	1	1181	3861	5704	0	1181	3861	5704	0	10746	47	276	580	0	903	1134	3585	5124	0	9843	0.28955	0.204873	0.297318	0	1.85753	1.35369	2.54888	2.73108	2.01489	3.70184	1.64216	1.45896	1.84836	12.3727	0.373604	0.0535772	NA
22	chr22:36267167:T:C	NA	36267167	C	T	111727	1	1	1150	3827	5769	0	1150	3827	5769	0	10746	51	262	590	0	903	1099	3565	5179	0	9843	0.285083	0.20155	0.292746	0	1.58369	1.16445	2.15386	2.4549	1.83071	3.29191	1.63976	1.45579	1.84697	12.1516	0.371896	0.0538758	NA
22	chr22:36271108:G:A	NA	36271108	A	G	111751	1	1	1213	3991	5542	0	1213	3991	5542	0	10746	54	281	568	0	903	1159	3710	4974	0	9843	0.298576	0.215393	0.306207	0	1.62563	1.20598	2.1913	2.45094	1.84067	3.26354	1.60771	1.43132	1.80583	11.8026	0.364962	0.0530871	NA
22	chr22:36294441:C:T	NA	36294441	T	C	111866	1	1	886	3620	6240	0	886	3620	6240	0	10746	39	242	622	0	903	847	3378	5618	0	9843	0.250884	0.177187	0.257645	0	1.55587	1.10027	2.20014	2.40451	1.72606	3.34965	1.61168	1.42239	1.82617	10.3869	0.360704	0.0567898	NA
22	chr22:36222907:C:T	NA	36222907	T	C	111413	1	1	1367	4353	5026	0	1367	4353	5026	0	10746	65	323	515	0	903	1302	4030	4511	0	9843	0.329751	0.250831	0.336991	0	1.60544	1.22107	2.11082	2.28682	1.75401	2.98149	1.51809	1.35938	1.69533	10.1672	0.337649	0.0514901	NA
22	chr22:36288676:G:A	NA	36288676	A	G	111836	1	1	891	3654	6201	0	891	3654	6201	0	10746	39	250	614	0	903	852	3404	5587	0	9843	0.252931	0.181617	0.259474	0	1.60445	1.13551	2.26704	2.40085	1.72327	3.34484	1.5789	1.39504	1.78698	9.64764	0.348339	0.0564987	NA
22	chr22:36279106:G:A	NA	36279106	A	G	111791	1	1	1010	3870	5866	0	1010	3870	5866	0	10746	44	275	584	0	903	966	3595	5282	0	9843	0.274055	0.200997	0.280758	0	1.67942	1.21212	2.32686	2.42739	1.77327	3.3228	1.55173	1.37735	1.74819	9.63103	0.341639	0.0548196	NA
22	chr22:36279367:A:G	NA	36279367	G	A	111793	1	1	1042	3980	5724	0	1042	3980	5724	0	10746	46	285	572	0	903	996	3695	5152	0	9843	0.282151	0.208749	0.288886	0	1.67006	1.21368	2.29805	2.40393	1.76678	3.27086	1.53985	1.36901	1.732	9.61045	0.340227	0.0543758	NA
22	chr22:36286688:G:A	NA	36286688	A	G	111828	1	1	891	3619	6236	0	891	3619	6236	0	10746	38	250	615	0	903	853	3369	5621	0	9843	0.251303	0.180509	0.257797	0	1.66573	1.17448	2.36245	2.45599	1.75607	3.43488	1.57689	1.39286	1.78523	9.50211	0.345773	0.0565221	NA
22	chr22:36297566:C:T	NA	36297566	T	C	111879	1	1	896	3681	6169	0	896	3681	6169	0	10746	39	255	609	0	903	857	3426	5560	0	9843	0.254653	0.184385	0.261099	0	1.63557	1.1581	2.3099	2.4069	1.72755	3.35342	1.56307	1.38201	1.76784	9.31817	0.342551	0.0563169	NA
22	chr22:36300669:G:A	NA	36300669	A	G	111898	1	1	896	3679	6171	0	896	3679	6171	0	10746	39	255	609	0	903	857	3424	5562	0	9843	0.25456	0.184385	0.260998	0	1.63652	1.15877	2.31125	2.40604	1.72693	3.35221	1.56225	1.38128	1.76691	9.29179	0.342094	0.0563138	NA
22	chr22:36282430:C:A	NA	36282430	A	C	111808	1	1	1553	4721	4472	0	1553	4721	4472	0	10746	86	350	467	0	903	1467	4371	4005	0	9843	0.364182	0.289037	0.371076	0	1.3659	1.07103	1.74195	1.98905	1.56834	2.52262	1.45131	1.30564	1.61322	8.91736	0.316582	0.0503031	NA
22	chr22:36282407:C:G	NA	36282407	G	C	111807	1	1	2077	5083	3586	0	2077	5083	3586	0	10746	114	413	376	0	903	1963	4670	3210	0	9843	0.429788	0.354928	0.436655	0	1.52282	1.22949	1.88613	2.01696	1.62359	2.50565	1.40875	1.27415	1.55756	8.36022	0.303419	0.0483976	NA
22	chr22:36281507:TA:T	NA	36281507	T	TA	111802	1	1	1292	4373	5081	0	1292	4373	5081	0	10746	70	317	516	0	903	1222	4056	4565	0	9843	0.323702	0.253045	0.330184	0	1.36438	1.04506	1.78127	1.97325	1.52527	2.5528	1.45511	1.30332	1.62458	8.19749	0.308502	0.0517736	NA
22	chr22:36274637:A:T	NA	36274637	T	A	111765	1	1	1549	4611	4586	0	1549	4611	4586	0	10746	91	337	475	0	903	1458	4274	4111	0	9843	0.358692	0.287375	0.365234	0	1.26331	0.994696	1.60447	1.85124	1.46778	2.33488	1.42682	1.28336	1.58631	7.90701	0.298057	0.050101	NA
7	chr7:80272986:TC:T	NA	80272986	T	TC	468543	1	1	245	2192	8309	0	245	2192	8309	0	10746	43	236	624	0	903	202	1956	7685	0	9843	0.124791	0.178295	0.119882	0	0.566795	0.397101	0.809006	0.381438	0.271731	0.535438	0.627757	0.552367	0.713437	7.82802	-0.443067	0.0595001	NA
7	chr7:80665786:T:G	NA	80665786	G	T	470847	1	1	3218	4781	2747	0	3218	4781	2747	0	10746	346	386	171	0	903	2872	4395	2576	0	9843	0.478085	0.403101	0.484964	0	0.729015	0.625881	0.849145	0.551009	0.455306	0.666828	0.717201	0.65019	0.791118	7.59695	-0.280007	0.0459245	NA
7	chr7:80664799:T:C	NA	80664799	C	T	470839	1	1	3214	4766	2766	0	3214	4766	2766	0	10746	345	386	172	0	903	2869	4380	2594	0	9843	0.479155	0.404208	0.486031	0	0.732866	0.629111	0.853732	0.551404	0.455761	0.667118	0.717438	0.650431	0.791347	7.56451	-0.279113	0.0458505	NA
7	chr7:80664271:T:TA	NA	80664271	TA	T	470835	1	1	3203	4769	2774	0	3203	4769	2774	0	10746	344	386	173	0	903	2859	4383	2601	0	9843	0.480039	0.405316	0.486894	0	0.731933	0.628236	0.852748	0.552792	0.457023	0.668628	0.718256	0.651199	0.792218	7.51627	-0.278345	0.0458432	NA
