# Supplementary material for: Genome, HLA and polygenic risk score analyses for prevalent and persistent cervical human papillomavirus (HPV) infections
Source: Eur J Hum Genet. 2024 Jan 10;32(6):708–16. doi: 10.1038/s41431-023-01521-7 (PMC11153215; doi:10.1038/s41431-023-01521-7)
Supplement: Supplementary file 5 — Supplementary table 10 [file 41431_2023_1521_MOESM5_ESM.xlsx]

## Sheet: Sheet1
Genome, HLA and Polygenic Risk Score Analyses for Prevalent and Persistent Cervical Human Papillomavirus (HPV) Infections in HIV-Negative Women
Sally N. Adebamowo1,2, Adebowale Adeyemo3, Amos Adebayo4, Peter Achara5, Bunmi Alabi6, Rasheed A. Bakare7, Ayotunde O. Famooto8, Kayode Obende9, Richard Offiong10, Olayinka Olaniyan11, Sanni Ologun12, Charles Rotimi3, ACCME Research Group as part of the H3Africa Consortium, Clement A. Adebamowo*1,2,8
NAME	NGENES	BETA	BETA_STD	SE	P	FULL_NAME
P53_DOWNSTREAM_PATHWAY	134	0.21947	0.018853	0.073102	0.0013417	PID_P53_DOWNSTREAM_PATHWAY
SYNTHESIS_OF_12_EICOSATETRAENOIC_ACID_DERIVATIVES	7	0.97226	0.019156	0.32484	0.0013831	REACTOME_SYNTHESIS_OF_12_EICOSATETRAENOIC_ACID_DERIVATIVES
SYNTHESIS_OF_5_EICOSATETRAENOIC_ACIDS	9	0.91763	0.020499	0.31198	0.0016361	REACTOME_SYNTHESIS_OF_5_EICOSATETRAENOIC_ACIDS
NUCLEAR_PORE_COMPLEX_NPC_DISASSEMBLY	34	0.40519	0.017581	0.13817	0.0016834	REACTOME_NUCLEAR_PORE_COMPLEX_NPC_DISASSEMBLY
SUMOYLATION_OF_UBIQUITINYLATION_PROTEINS	37	0.37938	0.017171	0.13144	0.0019506	REACTOME_SUMOYLATION_OF_UBIQUITINYLATION_PROTEINS
CTL_PATHWAY	12	0.71506	0.018444	0.25101	0.0021975	BIOCARTA_CTL_PATHWAY
PI3K_AKT_ACTIVATION	9	0.70629	0.015778	0.25086	0.002438	REACTOME_PI3K_AKT_ACTIVATION
TRANSPORT_OF_MATURE_MRNAS_DERIVED_FROM_INTRONLESS_TRANSCRIPTS	40	0.34677	0.016317	0.12527	0.0028219	REACTOME_TRANSPORT_OF_MATURE_MRNAS_DERIVED_FROM_INTRONLESS_TRANSCRIPTS
ONCOSTATIN_M_SIGNALING_PATHWAY	63	0.30537	0.018022	0.11036	0.0028316	WP_ONCOSTATIN_M_SIGNALING_PATHWAY
MITOTIC_PROPHASE	76	0.261	0.016912	0.09512	0.0030384	REACTOME_MITOTIC_PROPHASE
OVERVIEW_OF_LEUKOCYTEINTRINSIC_HIPPO_PATHWAY_FUNCTIONS	31	0.385	0.015952	0.14441	0.0038409	WP_OVERVIEW_OF_LEUKOCYTEINTRINSIC_HIPPO_PATHWAY_FUNCTIONS
TRANSPORT_OF_THE_SLBP_DEPENDANT_MATURE_MRNA	34	0.35216	0.01528	0.13523	0.0046105	REACTOME_TRANSPORT_OF_THE_SLBP_DEPENDANT_MATURE_MRNA
NUCLEAR_IMPORT_OF_REV_PROTEIN	32	0.36994	0.015574	0.14234	0.0046789	REACTOME_NUCLEAR_IMPORT_OF_REV_PROTEIN
UBIQUITIN_MEDIATED_PROTEOLYSIS	118	0.19911	0.016057	0.076625	0.004686	KEGG_UBIQUITIN_MEDIATED_PROTEOLYSIS
FREE_PATHWAY	9	0.62964	0.014066	0.24463	0.0050327	BIOCARTA_FREE_PATHWAY
INHIBITION_OF_THE_PROTEOLYTIC_ACTIVITY_OF_APC_C_REQUIRED_FOR_THE_ONSET_OF_ANAPHASE_BY_MITOTIC_SPINDLE_CHECKPOINT_COMPONENTS	19	0.48689	0.0158	0.19067	0.0053351	REACTOME_INHIBITION_OF_THE_PROTEOLYTIC_ACTIVITY_OF_APC_C_REQUIRED_FOR_THE_ONSET_OF_ANAPHASE_BY_MITOTIC_SPINDLE_CHECKPOINT_COMPONENTS
SUMOYLATION_OF_DNA_DAMAGE_RESPONSE_AND_REPAIR_PROTEINS	71	0.24902	0.015598	0.098067	0.005558	REACTOME_SUMOYLATION_OF_DNA_DAMAGE_RESPONSE_AND_REPAIR_PROTEINS
GENE_AND_PROTEIN_EXPRESSION_BY_JAK_STAT_SIGNALING_AFTER_INTERLEUKIN_12_STIMULATION	36	0.36276	0.016196	0.14343	0.0057209	REACTOME_GENE_AND_PROTEIN_EXPRESSION_BY_JAK_STAT_SIGNALING_AFTER_INTERLEUKIN_12_STIMULATION
NUCLEAR_ENVELOPE_BREAKDOWN	50	0.29455	0.015492	0.11723	0.0059972	REACTOME_NUCLEAR_ENVELOPE_BREAKDOWN
ARF6_DOWNSTREAM_PATHWAY	15	0.48674	0.014035	0.1939	0.0060368	PID_ARF6_DOWNSTREAM_PATHWAY
TRANSCRIPTIONAL_REGULATION_BY_SMALL_RNAS	45	0.30131	0.015036	0.12061	0.0062445	REACTOME_TRANSCRIPTIONAL_REGULATION_BY_SMALL_RNAS
RHO_GTPASES_ACTIVATE_WASPS_AND_WAVES	34	0.35073	0.015218	0.14223	0.0068357	REACTOME_RHO_GTPASES_ACTIVATE_WASPS_AND_WAVES
DNAFRAGMENT_PATHWAY	10	0.64182	0.015113	0.26138	0.0070394	BIOCARTA_DNAFRAGMENT_PATHWAY
SYNTHESIS_OF_KETONE_BODIES	7	0.80197	0.015801	0.32801	0.0072483	REACTOME_SYNTHESIS_OF_KETONE_BODIES
STEROL_REGULATORY_ELEMENTBINDING_PROTEINS_SREBP_SIGNALLING	67	0.24822	0.015105	0.10189	0.0074259	WP_STEROL_REGULATORY_ELEMENTBINDING_PROTEINS_SREBP_SIGNALLING
N_GLYCAN_BIOSYNTHESIS	44	0.29084	0.014352	0.12038	0.0078522	KEGG_N_GLYCAN_BIOSYNTHESIS
ZINC_HOMEOSTASIS	35	0.37654	0.016576	0.15621	0.0079721	WP_ZINC_HOMEOSTASIS
INTERLEUKIN_6_FAMILY_SIGNALING	24	0.42897	0.015643	0.17882	0.0082278	REACTOME_INTERLEUKIN_6_FAMILY_SIGNALING
INTERACTIONS_OF_VPR_WITH_HOST_CELLULAR_PROTEINS	33	0.32867	0.01405	0.13797	0.0086093	REACTOME_INTERACTIONS_OF_VPR_WITH_HOST_CELLULAR_PROTEINS
APC_CDC20_MEDIATED_DEGRADATION_OF_NEK2A	24	0.40534	0.014781	0.17035	0.0086741	REACTOME_APC_CDC20_MEDIATED_DEGRADATION_OF_NEK2A
BMAL1_CLOCK_NPAS2_ACTIVATES_CIRCADIAN_GENE_EXPRESSION	25	0.43089	0.016036	0.1813	0.0087398	REACTOME_BMAL1_CLOCK_NPAS2_ACTIVATES_CIRCADIAN_GENE_EXPRESSION
VIRAL_MESSENGER_RNA_SYNTHESIS	42	0.29069	0.014016	0.1229	0.009013	REACTOME_VIRAL_MESSENGER_RNA_SYNTHESIS
MET_ACTIVATES_RAS_SIGNALING	11	0.56036	0.013839	0.23753	0.0091659	REACTOME_MET_ACTIVATES_RAS_SIGNALING
SNRNP_ASSEMBLY	49	0.26487	0.013791	0.11232	0.00919	REACTOME_SNRNP_ASSEMBLY
DISEASES_ASSOCIATED_WITH_GLYCOSAMINOGLYCAN_METABOLISM	38	0.32473	0.014894	0.13892	0.0097107	REACTOME_DISEASES_ASSOCIATED_WITH_GLYCOSAMINOGLYCAN_METABOLISM
TRNA_PROCESSING	96	0.19163	0.013948	0.082212	0.0098842	REACTOME_TRNA_PROCESSING
TRNA_PROCESSING_IN_THE_NUCLEUS	53	0.25836	0.013989	0.11116	0.010062	REACTOME_TRNA_PROCESSING_IN_THE_NUCLEUS
SUMOYLATION_OF_CHROMATIN_ORGANIZATION_PROTEINS	54	0.25393	0.013878	0.10928	0.010078	REACTOME_SUMOYLATION_OF_CHROMATIN_ORGANIZATION_PROTEINS
DEFECTIVE_CHST14_CAUSES_EDS_MUSCULOCONTRACTURAL_TYPE	7	0.65856	0.012975	0.28425	0.010263	REACTOME_DEFECTIVE_CHST14_CAUSES_EDS_MUSCULOCONTRACTURAL_TYPE
ALPHA_6_BETA_4_SIGNALING_PATHWAY	33	0.32554	0.013916	0.14074	0.010366	WP_ALPHA_6_BETA_4_SIGNALING_PATHWAY
VEGFR1_PATHWAY	26	0.39226	0.014887	0.16965	0.010389	PID_VEGFR1_PATHWAY
SHP2_PATHWAY	55	0.26837	0.014802	0.11648	0.010615	PID_SHP2_PATHWAY
EXPORT_OF_VIRAL_RIBONUCLEOPROTEINS_FROM_NUCLEUS	31	0.3306	0.013699	0.14404	0.010866	REACTOME_EXPORT_OF_VIRAL_RIBONUCLEOPROTEINS_FROM_NUCLEUS
LTF_DANGER_SIGNAL_RESPONSE_PATHWAY	18	0.47927	0.015138	0.20914	0.010968	WP_LTF_DANGER_SIGNAL_RESPONSE_PATHWAY
PARASITE_INFECTION	57	0.25772	0.01447	0.11279	0.011165	REACTOME_PARASITE_INFECTION
OTHER_INTERLEUKIN_SIGNALING	23	0.39875	0.014235	0.17481	0.011277	REACTOME_OTHER_INTERLEUKIN_SIGNALING
UBIQUINOL_BIOSYNTHESIS	8	0.65657	0.013829	0.28823	0.011371	REACTOME_UBIQUINOL_BIOSYNTHESIS
MITOTIC_SPINDLE_CHECKPOINT	103	0.1812	0.013658	0.080119	0.011865	REACTOME_MITOTIC_SPINDLE_CHECKPOINT
INTERLEUKIN_12_SIGNALING	44	0.29521	0.014568	0.13061	0.011908	REACTOME_INTERLEUKIN_12_SIGNALING
RHO_PATHWAY	17	0.4011	0.012312	0.17965	0.01279	BIOCARTA_RHO_PATHWAY
MET_ACTIVATES_PTPN11	5	0.92125	0.015341	0.41406	0.013049	REACTOME_MET_ACTIVATES_PTPN11
EFFECTS_OF_PIP2_HYDROLYSIS	26	0.36968	0.01403	0.16619	0.013068	REACTOME_EFFECTS_OF_PIP2_HYDROLYSIS
METABOLISM_OF_COFACTORS	19	0.41903	0.013597	0.18848	0.013107	REACTOME_METABOLISM_OF_COFACTORS
DISEASES_ASSOCIATED_WITH_N_GLYCOSYLATION_OF_PROTEINS	15	0.44289	0.012771	0.20163	0.014032	REACTOME_DISEASES_ASSOCIATED_WITH_N_GLYCOSYLATION_OF_PROTEINS
MET_ACTIVATES_PI3K_AKT_SIGNALING	6	0.80987	0.014773	0.36945	0.014194	REACTOME_MET_ACTIVATES_PI3K_AKT_SIGNALING
REGULATION_OF_GLUCOKINASE_BY_GLUCOKINASE_REGULATORY_PROTEIN	30	0.31584	0.012875	0.14451	0.014429	REACTOME_REGULATION_OF_GLUCOKINASE_BY_GLUCOKINASE_REGULATORY_PROTEIN
SYNTHESIS_OF_LEUKOTRIENES_LT_AND_EOXINS_EX	21	0.42611	0.014536	0.19612	0.01491	REACTOME_SYNTHESIS_OF_LEUKOTRIENES_LT_AND_EOXINS_EX
PYROPTOSIS	25	0.37804	0.014069	0.17405	0.014932	REACTOME_PYROPTOSIS
FGFR2B_LIGAND_BINDING_AND_ACTIVATION	10	0.65666	0.015463	0.30339	0.015223	REACTOME_FGFR2B_LIGAND_BINDING_AND_ACTIVATION
CIRCADIAN_CLOCK	68	0.2206	0.013524	0.10344	0.01649	REACTOME_CIRCADIAN_CLOCK
TGF_BETA_RECEPTOR_SIGNALING_IN_EMT_EPITHELIAL_TO_MESENCHYMAL_TRANSITION	16	0.42613	0.01269	0.20008	0.016602	REACTOME_TGF_BETA_RECEPTOR_SIGNALING_IN_EMT_EPITHELIAL_TO_MESENCHYMAL_TRANSITION
DISEASES_OF_GLYCOSYLATION	132	0.1577	0.013446	0.074232	0.016823	REACTOME_DISEASES_OF_GLYCOSYLATION
NETRIN_PATHWAY	32	0.31123	0.013102	0.14679	0.016999	PID_NETRIN_PATHWAY
TP53_REGULATES_TRANSCRIPTION_OF_CELL_DEATH_GENES	42	0.27278	0.013152	0.12866	0.017005	REACTOME_TP53_REGULATES_TRANSCRIPTION_OF_CELL_DEATH_GENES
SPHINGOLIPID_DE_NOVO_BIOSYNTHESIS	40	0.28479	0.013401	0.13525	0.017624	REACTOME_SPHINGOLIPID_DE_NOVO_BIOSYNTHESIS
CHONDROITIN_SULFATE_DERMATAN_SULFATE_METABOLISM	45	0.25896	0.012923	0.12375	0.018194	REACTOME_CHONDROITIN_SULFATE_DERMATAN_SULFATE_METABOLISM
HCMV_LATE_EVENTS	50	0.23222	0.012214	0.11133	0.018498	REACTOME_HCMV_LATE_EVENTS
INTERACTIONS_OF_REV_WITH_HOST_CELLULAR_PROTEINS	35	0.28003	0.012328	0.13531	0.019257	REACTOME_INTERACTIONS_OF_REV_WITH_HOST_CELLULAR_PROTEINS
CELL_SURFACE_INTERACTIONS_AT_THE_VASCULAR_WALL	128	0.16456	0.013818	0.079754	0.019547	REACTOME_CELL_SURFACE_INTERACTIONS_AT_THE_VASCULAR_WALL
INTEGRIN_PATHWAY	33	0.29134	0.012454	0.14137	0.019667	BIOCARTA_INTEGRIN_PATHWAY
FOCAL_ADHESION	187	0.13024	0.013197	0.063269	0.019776	WP_FOCAL_ADHESION
MOLYBDENUM_COFACTOR_MOCO_BIOSYNTHESIS	6	0.69689	0.012712	0.33957	0.020078	WP_MOLYBDENUM_COFACTOR_MOCO_BIOSYNTHESIS
NEUROTOXICITY_OF_CLOSTRIDIUM_TOXINS	10	0.54238	0.012772	0.26443	0.020134	REACTOME_NEUROTOXICITY_OF_CLOSTRIDIUM_TOXINS
TRNA_AMINOACYLATION	24	0.3406	0.01242	0.16705	0.020737	REACTOME_TRNA_AMINOACYLATION
FCGAMMA_RECEPTOR_FCGR_DEPENDENT_PHAGOCYTOSIS	82	0.18793	0.012647	0.092465	0.021062	REACTOME_FCGAMMA_RECEPTOR_FCGR_DEPENDENT_PHAGOCYTOSIS
CDC42RAC_PATHWAY	8	0.52597	0.011078	0.26043	0.02172	BIOCARTA_CDC42RAC_PATHWAY
MOLYBDENUM_COFACTOR_BIOSYNTHESIS	6	0.7171	0.013081	0.35697	0.022285	REACTOME_MOLYBDENUM_COFACTOR_BIOSYNTHESIS
IL2RB_PATHWAY	36	0.28695	0.012811	0.14287	0.022306	BIOCARTA_IL2RB_PATHWAY
FASL_CD95L_SIGNALING	5	0.78202	0.013023	0.39575	0.024083	REACTOME_FASL_CD95L_SIGNALING
INTERLEUKIN_15_SIGNALING	13	0.4982	0.013375	0.25353	0.024714	REACTOME_INTERLEUKIN_15_SIGNALING
OVERVIEW_OF_NANOPARTICLE_EFFECTS	19	0.37485	0.012164	0.19165	0.025245	WP_OVERVIEW_OF_NANOPARTICLE_EFFECTS
ESTABLISHMENT_OF_SISTER_CHROMATID_COHESION	7	0.67743	0.013347	0.34641	0.025264	REACTOME_ESTABLISHMENT_OF_SISTER_CHROMATID_COHESION
SEROTONIN_AND_MELATONIN_BIOSYNTHESIS	4	0.88873	0.013238	0.45596	0.025646	REACTOME_SEROTONIN_AND_MELATONIN_BIOSYNTHESIS
VITAMIN_C_ASCORBATE_METABOLISM	8	0.62001	0.013059	0.31817	0.025675	REACTOME_VITAMIN_C_ASCORBATE_METABOLISM
RET_PATHWAY	38	0.25719	0.011796	0.13208	0.025766	PID_RET_PATHWAY
BIOSYNTHESIS_OF_EPA_DERIVED_SPMS	6	0.73979	0.013495	0.38001	0.025789	REACTOME_BIOSYNTHESIS_OF_EPA_DERIVED_SPMS
TLR4_SIGNALING_AND_TOLERANCE	25	0.33059	0.012303	0.17032	0.02614	WP_TLR4_SIGNALING_AND_TOLERANCE
NONHOMOLOGOUS_END_JOINING	10	0.51661	0.012165	0.2664	0.026244	WP_NONHOMOLOGOUS_END_JOINING
IL2_1PATHWAY	54	0.23129	0.012641	0.11972	0.026696	PID_IL2_1PATHWAY
ASSEMBLY_OF_ACTIVE_LPL_AND_LIPC_LIPASE_COMPLEXES	16	0.43796	0.013043	0.22783	0.027292	REACTOME_ASSEMBLY_OF_ACTIVE_LPL_AND_LIPC_LIPASE_COMPLEXES
DOPAMINERGIC_NEUROGENESIS	30	0.32245	0.013144	0.16783	0.027356	WP_DOPAMINERGIC_NEUROGENESIS
HEDGEHOG_2PATHWAY	21	0.37567	0.012815	0.19598	0.027635	PID_HEDGEHOG_2PATHWAY
ARACHIDONATE_PRODUCTION_FROM_DAG	5	0.62897	0.010474	0.32862	0.027818	REACTOME_ARACHIDONATE_PRODUCTION_FROM_DAG
METALLOTHIONEINS_BIND_METALS	11	0.74057	0.018289	0.38731	0.02794	REACTOME_METALLOTHIONEINS_BIND_METALS
MET_INTERACTS_WITH_TNS_PROTEINS	5	0.80213	0.013358	0.42022	0.02815	REACTOME_MET_INTERACTS_WITH_TNS_PROTEINS
CS_DS_DEGRADATION	12	0.41835	0.010791	0.21926	0.028202	REACTOME_CS_DS_DEGRADATION
TRKA_PATHWAY	14	0.43473	0.012111	0.22792	0.028246	BIOCARTA_TRKA_PATHWAY
RHO_GTPASES_ACTIVATE_FORMINS	127	0.13606	0.011381	0.071367	0.028298	REACTOME_RHO_GTPASES_ACTIVATE_FORMINS
RHO_GTPASES_ACTIVATE_RHOTEKIN_AND_RHOPHILINS	9	0.46733	0.01044	0.24634	0.028916	REACTOME_RHO_GTPASES_ACTIVATE_RHOTEKIN_AND_RHOPHILINS
DERMATAN_SULFATE_BIOSYNTHESIS	10	0.46874	0.011038	0.24802	0.029389	REACTOME_DERMATAN_SULFATE_BIOSYNTHESIS
FERROPTOSIS	37	0.26488	0.011988	0.14022	0.029454	WP_FERROPTOSIS
CBL_PATHWAY	11	0.5324	0.013148	0.28439	0.030607	BIOCARTA_CBL_PATHWAY
HYPOTHESIZED_PATHWAYS_IN_PATHOGENESIS_OF_CARDIOVASCULAR_DISEASE	23	0.32763	0.011696	0.17611	0.031422	WP_HYPOTHESIZED_PATHWAYS_IN_PATHOGENESIS_OF_CARDIOVASCULAR_DISEASE
GLYCOSYLATION_AND_RELATED_CONGENITAL_DEFECTS	23	0.31253	0.011157	0.16809	0.031497	WP_GLYCOSYLATION_AND_RELATED_CONGENITAL_DEFECTS
S1P_S1P4_PATHWAY	14	0.37301	0.010392	0.20101	0.031756	PID_S1P_S1P4_PATHWAY
NEUROTRANSMITTER_CLEARANCE	9	0.48943	0.010934	0.26479	0.032284	REACTOME_NEUROTRANSMITTER_CLEARANCE
CIRCADIAN_RHYTHM_MAMMAL	13	0.44904	0.012055	0.24295	0.032288	KEGG_CIRCADIAN_RHYTHM_MAMMAL
INTERLEUKIN_6_SIGNALING	11	0.49569	0.012242	0.26819	0.032289	REACTOME_INTERLEUKIN_6_SIGNALING
KERATAN_SULFATE_DEGRADATION	13	0.44981	0.012076	0.24432	0.032813	REACTOME_KERATAN_SULFATE_DEGRADATION
ECM_PATHWAY	18	0.33621	0.010619	0.18303	0.033122	BIOCARTA_ECM_PATHWAY
A_TETRASACCHARIDE_LINKER_SEQUENCE_IS_REQUIRED_FOR_GAG_SYNTHESIS	23	0.30939	0.011045	0.16867	0.033316	REACTOME_A_TETRASACCHARIDE_LINKER_SEQUENCE_IS_REQUIRED_FOR_GAG_SYNTHESIS
ROLE_OF_SECOND_MESSENGERS_IN_NETRIN_1_SIGNALING	9	0.52239	0.01167	0.28487	0.033353	REACTOME_ROLE_OF_SECOND_MESSENGERS_IN_NETRIN_1_SIGNALING
SYNTHESIS_OF_LIPOXINS_LX	6	0.65698	0.011984	0.35849	0.033437	REACTOME_SYNTHESIS_OF_LIPOXINS_LX
IL1_AND_MEGAKARYOCYTES_IN_OBESITY	22	0.33657	0.011751	0.18405	0.03373	WP_IL1_AND_MEGAKARYOCYTES_IN_OBESITY
FAS_PATHWAY	30	0.29872	0.012177	0.16338	0.033751	BIOCARTA_FAS_PATHWAY
VITAMIN_D_IN_INFLAMMATORY_DISEASES	20	0.3506	0.011672	0.19176	0.033759	WP_VITAMIN_D_IN_INFLAMMATORY_DISEASES
NS1_MEDIATED_EFFECTS_ON_HOST_PATHWAYS	39	0.2322	0.010789	0.12705	0.033803	REACTOME_NS1_MEDIATED_EFFECTS_ON_HOST_PATHWAYS
PHYSIOLOGICAL_AND_PATHOLOGICAL_HYPERTROPHY_OF_THE_HEART	25	0.30109	0.011205	0.16494	0.033976	WP_PHYSIOLOGICAL_AND_PATHOLOGICAL_HYPERTROPHY_OF_THE_HEART
DISEASES_OF_IMMUNE_SYSTEM	29	0.30653	0.012285	0.16828	0.034274	REACTOME_DISEASES_OF_IMMUNE_SYSTEM
IL_6_TYPE_CYTOKINE_RECEPTOR_LIGAND_INTERACTIONS	17	0.38004	0.011666	0.20867	0.034295	REACTOME_IL_6_TYPE_CYTOKINE_RECEPTOR_LIGAND_INTERACTIONS
SUMOYLATION_OF_RNA_BINDING_PROTEINS	45	0.21894	0.010926	0.12029	0.034375	REACTOME_SUMOYLATION_OF_RNA_BINDING_PROTEINS
ATF6_ATF6_ALPHA_ACTIVATES_CHAPERONES	11	0.43312	0.010696	0.23803	0.034417	REACTOME_ATF6_ATF6_ALPHA_ACTIVATES_CHAPERONES
KETONE_BODY_METABOLISM	9	0.51304	0.011461	0.28415	0.035504	REACTOME_KETONE_BODY_METABOLISM
DEFECTIVE_CHSY1_CAUSES_TPBS	7	0.51002	0.010049	0.28299	0.035764	REACTOME_DEFECTIVE_CHSY1_CAUSES_TPBS
NFAT_TFPATHWAY	41	0.23953	0.011411	0.13293	0.035787	PID_NFAT_TFPATHWAY
CALCINEURIN_ACTIVATES_NFAT	9	0.49223	0.010996	0.27341	0.035911	REACTOME_CALCINEURIN_ACTIVATES_NFAT
SPHINGOLIPID_METABOLISM	77	0.17374	0.011331	0.096693	0.036193	REACTOME_SPHINGOLIPID_METABOLISM
SIGNALLING_TO_RAS	20	0.33884	0.011281	0.18964	0.036992	REACTOME_SIGNALLING_TO_RAS
NEUROTRANSMITTER_RELEASE_CYCLE	47	0.24099	0.01229	0.13502	0.037152	REACTOME_NEUROTRANSMITTER_RELEASE_CYCLE
RET_SIGNALING	40	0.24461	0.01151	0.13766	0.0378	REACTOME_RET_SIGNALING
NANOMATERIAL_INDUCED_APOPTOSIS	19	0.33499	0.01087	0.18949	0.038552	WP_NANOMATERIAL_INDUCED_APOPTOSIS
N_GLYCAN_ANTENNAE_ELONGATION	15	0.36489	0.010522	0.20681	0.038846	REACTOME_N_GLYCAN_ANTENNAE_ELONGATION
SARSCOV2_AND_COVID19_PATHWAY	8	0.5455	0.01149	0.30924	0.038875	WP_SARSCOV2_AND_COVID19_PATHWAY
SUMOYLATION_OF_SUMOYLATION_PROTEINS	33	0.24268	0.010374	0.13832	0.039683	REACTOME_SUMOYLATION_OF_SUMOYLATION_PROTEINS
THROMBIN_PAR4_PATHWAY	14	0.36487	0.010165	0.20869	0.04021	PID_THROMBIN_PAR4_PATHWAY
SYNTHESIS_OF_PIPS_AT_THE_LATE_ENDOSOME_MEMBRANE	10	0.49349	0.01162	0.28321	0.040718	REACTOME_SYNTHESIS_OF_PIPS_AT_THE_LATE_ENDOSOME_MEMBRANE
MBDNF_AND_PROBDNF_REGULATION_OF_GABA_NEUROTRANSMISSION	34	0.25847	0.011215	0.14867	0.041068	WP_MBDNF_AND_PROBDNF_REGULATION_OF_GABA_NEUROTRANSMISSION
AMINOACYL_TRNA_BIOSYNTHESIS	22	0.29885	0.010434	0.17191	0.041075	KEGG_AMINOACYL_TRNA_BIOSYNTHESIS
BIOSYNTHESIS_OF_SPECIALIZED_PRORESOLVING_MEDIATORS_SPMS	18	0.36216	0.011439	0.20844	0.041159	REACTOME_BIOSYNTHESIS_OF_SPECIALIZED_PRORESOLVING_MEDIATORS_SPMS
METABOLISM_OF_NITRIC_OXIDE_NOS3_ACTIVATION_AND_REGULATION	15	0.35707	0.010296	0.20564	0.041253	REACTOME_METABOLISM_OF_NITRIC_OXIDE_NOS3_ACTIVATION_AND_REGULATION
GLUTATHIONE_CONJUGATION	35	0.2718	0.011965	0.15666	0.041381	REACTOME_GLUTATHIONE_CONJUGATION
MITOCHONDRIAL_TRNA_AMINOACYLATION	18	0.32968	0.010413	0.1901	0.041447	REACTOME_MITOCHONDRIAL_TRNA_AMINOACYLATION
PRADERWILLI_AND_ANGELMAN_SYNDROME	58	0.21447	0.012147	0.12414	0.042034	WP_PRADERWILLI_AND_ANGELMAN_SYNDROME
LET7_INHIBITION_OF_ES_CELL_REPROGRAMMING	6	0.62064	0.011322	0.36094	0.042769	WP_LET7_INHIBITION_OF_ES_CELL_REPROGRAMMING
MITOCHONDRIAL_IRON_SULFUR_CLUSTER_BIOGENESIS	12	0.40624	0.010478	0.23643	0.042884	REACTOME_MITOCHONDRIAL_IRON_SULFUR_CLUSTER_BIOGENESIS
METABOLISM_OF_ALPHALINOLENIC_ACID	6	0.6387	0.011651	0.37229	0.043126	WP_METABOLISM_OF_ALPHALINOLENIC_ACID
FOSB_PATHWAY	5	0.6795	0.011316	0.39672	0.043384	BIOCARTA_FOSB_PATHWAY
DEFECTIVE_CHST3_CAUSES_SEDCJD	7	0.4764	0.0093865	0.27899	0.043861	REACTOME_DEFECTIVE_CHST3_CAUSES_SEDCJD
ACTIVATED_TAK1_MEDIATES_P38_MAPK_ACTIVATION	20	0.30551	0.010171	0.17898	0.043926	REACTOME_ACTIVATED_TAK1_MEDIATES_P38_MAPK_ACTIVATION
LYSOSPHINGOLIPID_AND_LPA_RECEPTORS	9	0.48033	0.01073	0.28231	0.044441	REACTOME_LYSOSPHINGOLIPID_AND_LPA_RECEPTORS
THROMBIN_PAR1_PATHWAY	41	0.21608	0.010294	0.12701	0.044459	PID_THROMBIN_PAR1_PATHWAY
REGULATION_OF_CHOLESTEROL_BIOSYNTHESIS_BY_SREBP_SREBF	52	0.19797	0.010618	0.11709	0.045457	REACTOME_REGULATION_OF_CHOLESTEROL_BIOSYNTHESIS_BY_SREBP_SREBF
TOLL_ENDOGENOUS_PATHWAY	21	0.29949	0.010216	0.17736	0.045656	PID_TOLL_ENDOGENOUS_PATHWAY
SEMA4D_MEDIATED_INHIBITION_OF_CELL_ATTACHMENT_AND_MIGRATION	8	0.4088	0.0086104	0.24247	0.045906	REACTOME_SEMA4D_MEDIATED_INHIBITION_OF_CELL_ATTACHMENT_AND_MIGRATION
COHESIN_LOADING_ONTO_CHROMATIN	7	0.53373	0.010516	0.31676	0.046006	REACTOME_COHESIN_LOADING_ONTO_CHROMATIN
EPHA2_FWD_PATHWAY	19	0.30255	0.0098177	0.17987	0.046289	PID_EPHA2_FWD_PATHWAY
RHO_GTPASES_ACTIVATE_PKNS	33	0.24603	0.010518	0.14649	0.04654	REACTOME_RHO_GTPASES_ACTIVATE_PKNS
CHONDROITIN_SULFATE_BIOSYNTHESIS	18	0.32428	0.010242	0.19333	0.046743	REACTOME_CHONDROITIN_SULFATE_BIOSYNTHESIS
PHOSPHORYLATION_OF_THE_APC_C	18	0.33211	0.01049	0.19859	0.047235	REACTOME_PHOSPHORYLATION_OF_THE_APC_C
CARDIACEGF_PATHWAY	17	0.33874	0.010398	0.20269	0.047345	BIOCARTA_CARDIACEGF_PATHWAY
ACTIVATION_OF_NLRP3_INFLAMMASOME_BY_SARSCOV2	7	0.54988	0.010834	0.32919	0.047425	WP_ACTIVATION_OF_NLRP3_INFLAMMASOME_BY_SARSCOV2
CASPASE_ACTIVATION_VIA_DEATH_RECEPTORS_IN_THE_PRESENCE_OF_LIGAND	15	0.38193	0.011013	0.22885	0.047572	REACTOME_CASPASE_ACTIVATION_VIA_DEATH_RECEPTORS_IN_THE_PRESENCE_OF_LIGAND
GENE_SILENCING_BY_RNA	77	0.15561	0.010149	0.09364	0.048286	REACTOME_GENE_SILENCING_BY_RNA
DCC_MEDIATED_ATTRACTIVE_SIGNALING	14	0.39509	0.011007	0.23803	0.048484	REACTOME_DCC_MEDIATED_ATTRACTIVE_SIGNALING
INITIATION_OF_TRANSCRIPTION_AND_TRANSLATION_ELONGATION_AT_THE_HIV1_LTR	30	0.24721	0.010077	0.14902	0.048577	WP_INITIATION_OF_TRANSCRIPTION_AND_TRANSLATION_ELONGATION_AT_THE_HIV1_LTR
PATHOGENIC_ESCHERICHIA_COLI_INFECTION	51	0.18917	0.010048	0.11415	0.048752	KEGG_PATHOGENIC_ESCHERICHIA_COLI_INFECTION
PATHOGENIC_ESCHERICHIA_COLI_INFECTION	51	0.18917	0.010048	0.11415	0.048752	WP_PATHOGENIC_ESCHERICHIA_COLI_INFECTION
NATURAL_KILLER_CELL_MEDIATED_CYTOTOXICITY	129	0.13454	0.011341	0.081387	0.049167	KEGG_NATURAL_KILLER_CELL_MEDIATED_CYTOTOXICITY
ACTIVATED_NTRK2_SIGNALS_THROUGH_CDK5	6	0.58673	0.010703	0.35522	0.049303	REACTOME_ACTIVATED_NTRK2_SIGNALS_THROUGH_CDK5
HEME_SIGNALING	46	0.2146	0.010827	0.13031	0.049806	REACTOME_HEME_SIGNALING
RHO_GTPASES_ACTIVATE_CIT	19	0.30711	0.0099656	0.18653	0.049842	REACTOME_RHO_GTPASES_ACTIVATE_CIT
