# Supplementary material for: Genome, HLA and polygenic risk score analyses for prevalent and persistent cervical human papillomavirus (HPV) infections
Source: Eur J Hum Genet. 2024 Jan 10;32(6):708–16. doi: 10.1038/s41431-023-01521-7 (PMC11153215; doi:10.1038/s41431-023-01521-7)
Supplement: Supplementary file 6 — Supplementary table 11 [file 41431_2023_1521_MOESM6_ESM.xlsx]

## Sheet: Sheet1
Genome, HLA and Polygenic Risk Score Analyses for Prevalent and Persistent Cervical Human Papillomavirus (HPV) Infections in HIV-Negative Women
Sally N. Adebamowo1,2, Adebowale Adeyemo3, Amos Adebayo4, Peter Achara5, Bunmi Alabi6, Rasheed A. Bakare7, Ayotunde O. Famooto8, Kayode Obende9, Richard Offiong10, Olayinka Olaniyan11, Sanni Ologun12, Charles Rotimi3, ACCME Research Group as part of the H3Africa Consortium, Clement A. Adebamowo*1,2,8
NAME	NGENES	BETA	BETA_STD	SE	P	FULL_NAME
ANTIGEN_PROCESSING_AND_PRESENTATION	80	0.32	0.021271	0.10721	0.0014204	KEGG_ANTIGEN_PROCESSING_AND_PRESENTATION
RECYCLING_OF_BILE_ACIDS_AND_SALTS	15	0.60205	0.017361	0.22679	0.003973	REACTOME_RECYCLING_OF_BILE_ACIDS_AND_SALTS
BIOMARKERS_FOR_PYRIMIDINE_METABOLISM_DISORDERS	14	0.61997	0.017271	0.23386	0.0040157	WP_BIOMARKERS_FOR_PYRIMIDINE_METABOLISM_DISORDERS
DNA_DAMAGE_TELOMERE_STRESS_INDUCED_SENESCENCE	27	0.39368	0.015225	0.14852	0.0040206	REACTOME_DNA_DAMAGE_TELOMERE_STRESS_INDUCED_SENESCENCE
REGULATION_OF_FOXO_TRANSCRIPTIONAL_ACTIVITY_BY_ACETYLATION	8	0.79189	0.016679	0.30214	0.0043877	REACTOME_REGULATION_OF_FOXO_TRANSCRIPTIONAL_ACTIVITY_BY_ACETYLATION
TP53_REGULATES_TRANSCRIPTION_OF_GENES_INVOLVED_IN_G1_CELL_CYCLE_ARREST	14	0.55235	0.015388	0.22512	0.0070772	REACTOME_TP53_REGULATES_TRANSCRIPTION_OF_GENES_INVOLVED_IN_G1_CELL_CYCLE_ARREST
15Q133_COPY_NUMBER_VARIATION_SYNDROME	18	0.48746	0.015396	0.20617	0.0090344	WP_15Q133_COPY_NUMBER_VARIATION_SYNDROME
MITOCHONDRIAL_CIII_ASSEMBLY	14	0.50414	0.014045	0.21408	0.009268	WP_MITOCHONDRIAL_CIII_ASSEMBLY
ATM_SIGNALING_NETWORK_IN_DEVELOPMENT_AND_DISEASE	37	0.29621	0.013406	0.12947	0.011078	WP_ATM_SIGNALING_NETWORK_IN_DEVELOPMENT_AND_DISEASE
DDX1_AS_A_REGULATORY_COMPONENT_OF_THE_DROSHA_MICROPROCESSOR	6	0.64007	0.011676	0.28158	0.011515	WP_DDX1_AS_A_REGULATORY_COMPONENT_OF_THE_DROSHA_MICROPROCESSOR
ARGININE_AND_PROLINE_METABOLISM	46	0.26941	0.013593	0.12036	0.012606	KEGG_ARGININE_AND_PROLINE_METABOLISM
CARGO_RECOGNITION_FOR_CLATHRIN_MEDIATED_ENDOCYTOSIS	98	0.19977	0.01469	0.090222	0.013415	REACTOME_CARGO_RECOGNITION_FOR_CLATHRIN_MEDIATED_ENDOCYTOSIS
ALANINE_ASPARTATE_AND_GLUTAMATE_METABOLISM	28	0.33039	0.013011	0.14959	0.013605	KEGG_ALANINE_ASPARTATE_AND_GLUTAMATE_METABOLISM
SRCRPTP_PATHWAY	11	0.59557	0.014708	0.27047	0.013839	BIOCARTA_SRCRPTP_PATHWAY
YAP1_AND_WWTR1_TAZ_STIMULATED_GENE_EXPRESSION	13	0.50695	0.013609	0.23071	0.014006	REACTOME_YAP1_AND_WWTR1_TAZ_STIMULATED_GENE_EXPRESSION
16P112_DISTAL_DELETION_SYNDROME	25	0.41821	0.015564	0.19075	0.014178	WP_16P112_DISTAL_DELETION_SYNDROME
CANCER_IMMUNOTHERAPY_BY_PD1_BLOCKADE	21	0.42594	0.01453	0.19532	0.014607	WP_CANCER_IMMUNOTHERAPY_BY_PD1_BLOCKADE
ERYTHROPOIETIN_ACTIVATES_STAT5	7	0.72392	0.014263	0.33503	0.015363	REACTOME_ERYTHROPOIETIN_ACTIVATES_STAT5
PYRIMIDINE_METABOLISM_AND_RELATED_DISEASES	15	0.47483	0.013692	0.22162	0.016083	WP_PYRIMIDINE_METABOLISM_AND_RELATED_DISEASES
CELLULAR_PROTEOSTASIS	5	0.79036	0.013162	0.37033	0.01642	WP_CELLULAR_PROTEOSTASIS
VITAMIN_D_CALCIFEROL_METABOLISM	11	0.5576	0.01377	0.26138	0.016458	REACTOME_VITAMIN_D_CALCIFEROL_METABOLISM
GLYCOSAMINOGLYCAN_DEGRADATION	16	0.44322	0.013199	0.2082	0.01664	WP_GLYCOSAMINOGLYCAN_DEGRADATION
RUNX1_REGULATES_TRANSCRIPTION_OF_GENES_INVOLVED_IN_DIFFERENTIATION_OF_MYELOID_CELLS	7	0.65794	0.012963	0.31076	0.017128	REACTOME_RUNX1_REGULATES_TRANSCRIPTION_OF_GENES_INVOLVED_IN_DIFFERENTIATION_OF_MYELOID_CELLS
AKT_PATHWAY	20	0.39736	0.013229	0.18794	0.017251	BIOCARTA_AKT_PATHWAY
ARACHIDONATE_EPOXYGENASE_EPOXIDE_HYDROLASE	7	0.68477	0.013492	0.32457	0.017447	WP_ARACHIDONATE_EPOXYGENASE_EPOXIDE_HYDROLASE
TYPE_I_DIABETES_MELLITUS	40	0.31519	0.014831	0.1496	0.01757	KEGG_TYPE_I_DIABETES_MELLITUS
FBW7_PATHWAY	9	0.60746	0.01357	0.28856	0.017646	BIOCARTA_FBW7_PATHWAY
IL5_PATHWAY	14	0.49805	0.013875	0.23774	0.018096	PID_IL5_PATHWAY
SARS_COV_1_GENOME_REPLICATION_AND_TRANSCRIPTION	6	0.70563	0.012872	0.33685	0.018102	REACTOME_SARS_COV_1_GENOME_REPLICATION_AND_TRANSCRIPTION
SENSING_OF_DNA_DOUBLE_STRAND_BREAKS	5	0.61308	0.01021	0.29419	0.018589	REACTOME_SENSING_OF_DNA_DOUBLE_STRAND_BREAKS
NUCLEOBASE_CATABOLISM	32	0.30592	0.012878	0.14713	0.018804	REACTOME_NUCLEOBASE_CATABOLISM
MRNA_PROCESSING	116	0.15438	0.012344	0.074879	0.019627	WP_MRNA_PROCESSING
ALLOGRAFT_REJECTION	33	0.33705	0.014408	0.16361	0.019703	KEGG_ALLOGRAFT_REJECTION
REG_CASCADE_OF_CYCLIN_EXPR	13	0.46059	0.012365	0.22472	0.020206	SA_REG_CASCADE_OF_CYCLIN_EXPR
RESPONSE_OF_EIF2AK1_HRI_TO_HEME_DEFICIENCY	14	0.45718	0.012736	0.22326	0.020298	REACTOME_RESPONSE_OF_EIF2AK1_HRI_TO_HEME_DEFICIENCY
RAB_PATHWAY	12	0.47742	0.012314	0.2361	0.02159	BIOCARTA_RAB_PATHWAY
LYSINE_CATABOLISM	12	0.46877	0.012091	0.23197	0.021658	REACTOME_LYSINE_CATABOLISM
RUNX2_REGULATES_GENES_INVOLVED_IN_CELL_MIGRATION	8	0.58012	0.012219	0.28708	0.021659	REACTOME_RUNX2_REGULATES_GENES_INVOLVED_IN_CELL_MIGRATION
SKP2E2F_PATHWAY	10	0.54171	0.012756	0.26991	0.022382	BIOCARTA_SKP2E2F_PATHWAY
GOLGI_CISTERNAE_PERICENTRIOLAR_STACK_REORGANIZATION	14	0.45103	0.012565	0.22481	0.02242	REACTOME_GOLGI_CISTERNAE_PERICENTRIOLAR_STACK_REORGANIZATION
COVID19_THROMBOSIS_AND_ANTICOAGULATION	7	0.63339	0.01248	0.32497	0.025652	WP_COVID19_THROMBOSIS_AND_ANTICOAGULATION
MIRNAS_INVOLVED_IN_DNA_DAMAGE_RESPONSE	14	0.41905	0.011674	0.21505	0.025677	WP_MIRNAS_INVOLVED_IN_DNA_DAMAGE_RESPONSE
SOMATROPH_AXIS_GH_AND_ITS_RELATIONSHIP_TO_DIETARY_RESTRICTION_AND_AGING	6	0.72191	0.013169	0.37078	0.025776	WP_SOMATROPH_AXIS_GH_AND_ITS_RELATIONSHIP_TO_DIETARY_RESTRICTION_AND_AGING
HUR_ELAVL1_BINDS_AND_STABILIZES_MRNA	8	0.56097	0.011815	0.28942	0.026303	REACTOME_HUR_ELAVL1_BINDS_AND_STABILIZES_MRNA
TID_PATHWAY	19	0.38211	0.012399	0.19814	0.026906	BIOCARTA_TID_PATHWAY
RUNX2_REGULATES_CHONDROCYTE_MATURATION	5	0.70684	0.011771	0.36718	0.02712	REACTOME_RUNX2_REGULATES_CHONDROCYTE_MATURATION
CYCLIN_A_B1_B2_ASSOCIATED_EVENTS_DURING_G2_M_TRANSITION	24	0.33213	0.012111	0.17284	0.027336	REACTOME_CYCLIN_A_B1_B2_ASSOCIATED_EVENTS_DURING_G2_M_TRANSITION
PENTOSE_AND_GLUCURONATE_INTERCONVERSIONS	28	0.4087	0.016096	0.21327	0.027667	KEGG_PENTOSE_AND_GLUCURONATE_INTERCONVERSIONS
TP53_REGULATES_TRANSCRIPTION_OF_GENES_INVOLVED_IN_CYTOCHROME_C_RELEASE	19	0.35674	0.011576	0.1871	0.02829	REACTOME_TP53_REGULATES_TRANSCRIPTION_OF_GENES_INVOLVED_IN_CYTOCHROME_C_RELEASE
ATRBRCA_PATHWAY	21	0.30787	0.010502	0.16193	0.028642	BIOCARTA_ATRBRCA_PATHWAY
GLYCOSAMINOGLYCAN_DEGRADATION	20	0.3682	0.012258	0.19487	0.029423	KEGG_GLYCOSAMINOGLYCAN_DEGRADATION
REGULATION_OF_APOPTOSIS_BY_PARATHYROID_HORMONERELATED_PROTEIN	21	0.34606	0.011805	0.18331	0.029532	WP_REGULATION_OF_APOPTOSIS_BY_PARATHYROID_HORMONERELATED_PROTEIN
LYSINE_DEGRADATION	35	0.24336	0.010713	0.12909	0.029712	KEGG_LYSINE_DEGRADATION
RND2_GTPASE_CYCLE	39	0.25396	0.0118	0.13475	0.029746	REACTOME_RND2_GTPASE_CYCLE
CREB_PHOSPHORYLATION	6	0.66497	0.01213	0.35331	0.029918	REACTOME_CREB_PHOSPHORYLATION
UREA_CYCLE_AND_METABOLISM_OF_AMINO_GROUPS	18	0.3747	0.011835	0.19924	0.03002	WP_UREA_CYCLE_AND_METABOLISM_OF_AMINO_GROUPS
NFKAPPAB_CANONICAL_PATHWAY	21	0.34482	0.011763	0.18339	0.030044	PID_NFKAPPAB_CANONICAL_PATHWAY
GLUTATHIONE_METABOLISM	20	0.35245	0.011734	0.18849	0.03076	WP_GLUTATHIONE_METABOLISM
ULTRACONSERVED_REGION_339_MODULATION_OF_TUMOR_SUPPRESSOR_MICRORNAS_IN_CANCER	2	1.0137	0.010678	0.54329	0.031038	WP_ULTRACONSERVED_REGION_339_MODULATION_OF_TUMOR_SUPPRESSOR_MICRORNAS_IN_CANCER
AMINO_ACID_METABOLISM_PATHWAY_EXCERPT_HISTIDINE_CATABOLISM_EXTENSION	5	0.62343	0.010382	0.33417	0.031056	WP_AMINO_ACID_METABOLISM_PATHWAY_EXCERPT_HISTIDINE_CATABOLISM_EXTENSION
CLASS_I_MHC_MEDIATED_ANTIGEN_PROCESSING_PRESENTATION	345	0.082305	0.011277	0.044352	0.031756	REACTOME_CLASS_I_MHC_MEDIATED_ANTIGEN_PROCESSING_PRESENTATION
VITAMIN_B6DEPENDENT_AND_RESPONSIVE_DISORDERS	5	0.6584	0.010964	0.35592	0.032177	WP_VITAMIN_B6DEPENDENT_AND_RESPONSIVE_DISORDERS
RECEPTOR_TYPE_TYROSINE_PROTEIN_PHOSPHATASES	16	0.43674	0.013006	0.23654	0.032427	REACTOME_RECEPTOR_TYPE_TYROSINE_PROTEIN_PHOSPHATASES
RNA_PATHWAY	10	0.4604	0.010841	0.25041	0.032999	BIOCARTA_RNA_PATHWAY
REGULATION_OF_PYRUVATE_DEHYDROGENASE_PDH_COMPLEX	14	0.38116	0.010619	0.20759	0.033181	REACTOME_REGULATION_OF_PYRUVATE_DEHYDROGENASE_PDH_COMPLEX
IL_6_TYPE_CYTOKINE_RECEPTOR_LIGAND_INTERACTIONS	17	0.38013	0.011669	0.20764	0.033577	REACTOME_IL_6_TYPE_CYTOKINE_RECEPTOR_LIGAND_INTERACTIONS
APOPTOSIS	80	0.17289	0.011493	0.095002	0.034397	KEGG_APOPTOSIS
GAP_JUNCTION_TRAFFICKING_AND_REGULATION	46	0.23332	0.011772	0.12829	0.034486	REACTOME_GAP_JUNCTION_TRAFFICKING_AND_REGULATION
CASPASE_PATHWAY	49	0.22022	0.011466	0.12173	0.035222	PID_CASPASE_PATHWAY
PASSIVE_TRANSPORT_BY_AQUAPORINS	13	0.43405	0.011653	0.24078	0.035728	REACTOME_PASSIVE_TRANSPORT_BY_AQUAPORINS
GLUTATHIONE_CONJUGATION	35	0.28021	0.012336	0.15598	0.036221	REACTOME_GLUTATHIONE_CONJUGATION
DNA_DAMAGE_RESPONSE	64	0.1796	0.010683	0.10026	0.036628	WP_DNA_DAMAGE_RESPONSE
MED_AND_PSEUDOACHONDROPLASIA_GENES	6	0.62087	0.011326	0.34724	0.036897	WP_MED_AND_PSEUDOACHONDROPLASIA_GENES
PHOSPHORYLATION_OF_THE_APC_C	18	0.35233	0.011128	0.19775	0.037403	REACTOME_PHOSPHORYLATION_OF_THE_APC_C
SIGNALING_BY_FLT3_FUSION_PROTEINS	19	0.35748	0.0116	0.20178	0.038238	REACTOME_SIGNALING_BY_FLT3_FUSION_PROTEINS
AKT_PHOSPHORYLATES_TARGETS_IN_THE_CYTOSOL	14	0.37469	0.010438	0.21152	0.038257	REACTOME_AKT_PHOSPHORYLATES_TARGETS_IN_THE_CYTOSOL
MITOTIC_PROPHASE	76	0.16739	0.010846	0.094697	0.038571	REACTOME_MITOTIC_PROPHASE
REGULATION_OF_TP53_ACTIVITY_THROUGH_ASSOCIATION_WITH_CO_FACTORS	14	0.40471	0.011275	0.2296	0.038984	REACTOME_REGULATION_OF_TP53_ACTIVITY_THROUGH_ASSOCIATION_WITH_CO_FACTORS
BRANCHED_CHAIN_AMINO_ACID_CATABOLISM	19	0.31284	0.010151	0.17869	0.040008	REACTOME_BRANCHED_CHAIN_AMINO_ACID_CATABOLISM
ABACAVIR_TRANSPORT_AND_METABOLISM	10	0.46153	0.010868	0.26377	0.040091	REACTOME_ABACAVIR_TRANSPORT_AND_METABOLISM
RB_PATHWAY	13	0.38023	0.010208	0.21754	0.040252	BIOCARTA_RB_PATHWAY
WNT5A_DEPENDENT_INTERNALIZATION_OF_FZD4	15	0.39917	0.01151	0.22866	0.040444	REACTOME_WNT5A_DEPENDENT_INTERNALIZATION_OF_FZD4
CYP2E1_REACTIONS	10	0.60456	0.014236	0.34725	0.040851	REACTOME_CYP2E1_REACTIONS
NANOMATERIALINDUCED_INFLAMMASOME_ACTIVATION	6	0.63901	0.011657	0.36726	0.040941	WP_NANOMATERIALINDUCED_INFLAMMASOME_ACTIVATION
MASTL_FACILITATES_MITOTIC_PROGRESSION	10	0.46241	0.010889	0.26586	0.040997	REACTOME_MASTL_FACILITATES_MITOTIC_PROGRESSION
ATF4_ACTIVATES_GENES_IN_RESPONSE_TO_ENDOPLASMIC_RETICULUM_STRESS	26	0.28409	0.010782	0.16351	0.04116	REACTOME_ATF4_ACTIVATES_GENES_IN_RESPONSE_TO_ENDOPLASMIC_RETICULUM_STRESS
MRP_PATHWAY	6	0.56384	0.010285	0.32493	0.041354	BIOCARTA_MRP_PATHWAY
GASTRIC_CANCER_NETWORK_2	30	0.27252	0.011108	0.15761	0.041906	WP_GASTRIC_CANCER_NETWORK_2
MIRNA_REGULATION_OF_DNA_DAMAGE_RESPONSE	67	0.16775	0.010208	0.097202	0.042205	WP_MIRNA_REGULATION_OF_DNA_DAMAGE_RESPONSE
TRANSPORT_OF_ORGANIC_ANIONS	11	0.48439	0.011963	0.28085	0.042297	REACTOME_TRANSPORT_OF_ORGANIC_ANIONS
CLASS_C_3_METABOTROPIC_GLUTAMATE_PHEROMONE_RECEPTORS	38	0.2749	0.012609	0.15952	0.042431	REACTOME_CLASS_C_3_METABOTROPIC_GLUTAMATE_PHEROMONE_RECEPTORS
ACTIVATION_OF_NOXA_AND_TRANSLOCATION_TO_MITOCHONDRIA	5	0.62595	0.010424	0.36486	0.043127	REACTOME_ACTIVATION_OF_NOXA_AND_TRANSLOCATION_TO_MITOCHONDRIA
GLUTAMATE_AND_GLUTAMINE_METABOLISM	11	0.45781	0.011306	0.26743	0.043468	REACTOME_GLUTAMATE_AND_GLUTAMINE_METABOLISM
CYCLIN_D_ASSOCIATED_EVENTS_IN_G1	46	0.21257	0.010725	0.12439	0.043745	REACTOME_CYCLIN_D_ASSOCIATED_EVENTS_IN_G1
METHYLATION_PATHWAYS	9	0.51576	0.011522	0.30215	0.043922	WP_METHYLATION_PATHWAYS
INTEGRATED_CANCER_PATHWAY	42	0.21615	0.010422	0.12696	0.044335	WP_INTEGRATED_CANCER_PATHWAY
PROCESSING_OF_CAPPED_INTRON_CONTAINING_PRE_MRNA	224	0.090548	0.010031	0.053273	0.044602	REACTOME_PROCESSING_OF_CAPPED_INTRON_CONTAINING_PRE_MRNA
INFECTION_WITH_MYCOBACTERIUM_TUBERCULOSIS	25	0.29094	0.010828	0.17184	0.045226	REACTOME_INFECTION_WITH_MYCOBACTERIUM_TUBERCULOSIS
TRANSCRIPTIONAL_REGULATION_OF_TESTIS_DIFFERENTIATION	11	0.44264	0.010932	0.26177	0.04543	REACTOME_TRANSCRIPTIONAL_REGULATION_OF_TESTIS_DIFFERENTIATION
CHOLESTEROL_BIOSYNTHESIS_WITH_SKELETAL_DYSPLASIAS	5	0.64198	0.010691	0.37984	0.04551	WP_CHOLESTEROL_BIOSYNTHESIS_WITH_SKELETAL_DYSPLASIAS
PTK6_REGULATES_CELL_CYCLE	6	0.60945	0.011117	0.36079	0.045599	REACTOME_PTK6_REGULATES_CELL_CYCLE
FXR_PATHWAY	7	0.52638	0.010371	0.31182	0.045705	BIOCARTA_FXR_PATHWAY
BETA_CATENIN_PHOSPHORYLATION_CASCADE	16	0.36724	0.010936	0.21823	0.046216	REACTOME_BETA_CATENIN_PHOSPHORYLATION_CASCADE
CIRCADIAN_PATHWAY	6	0.55628	0.010148	0.33084	0.04635	BIOCARTA_CIRCADIAN_PATHWAY
INTERLEUKIN_36_PATHWAY	7	0.71071	0.014003	0.4247	0.04713	REACTOME_INTERLEUKIN_36_PATHWAY
BUTYROPHILIN_BTN_FAMILY_INTERACTIONS	12	0.4651	0.011997	0.27835	0.047379	REACTOME_BUTYROPHILIN_BTN_FAMILY_INTERACTIONS
DEADENYLATION_DEPENDENT_MRNA_DECAY	52	0.18469	0.0099058	0.11069	0.047602	REACTOME_DEADENYLATION_DEPENDENT_MRNA_DECAY
RESPONSE_OF_MTB_TO_PHAGOCYTOSIS	21	0.30896	0.01054	0.18533	0.047759	REACTOME_RESPONSE_OF_MTB_TO_PHAGOCYTOSIS
CYTOSOLIC_TRNA_AMINOACYLATION	6	0.57998	0.01058	0.34795	0.047784	REACTOME_CYTOSOLIC_TRNA_AMINOACYLATION
FLUOROPYRIMIDINE_ACTIVITY	32	0.24433	0.010286	0.14673	0.047944	WP_FLUOROPYRIMIDINE_ACTIVITY
DEADENYLATION_OF_MRNA	22	0.28513	0.0099554	0.17159	0.048295	REACTOME_DEADENYLATION_OF_MRNA
G0_AND_EARLY_G1	27	0.25747	0.0099573	0.15498	0.04834	REACTOME_G0_AND_EARLY_G1
SARS_COV_INFECTIONS	136	0.11598	0.010036	0.069921	0.048597	REACTOME_SARS_COV_INFECTIONS
STEM_PATHWAY	14	0.38411	0.010701	0.23184	0.04879	BIOCARTA_STEM_PATHWAY
PERK_REGULATES_GENE_EXPRESSION	30	0.25075	0.010221	0.15156	0.049021	REACTOME_PERK_REGULATES_GENE_EXPRESSION
SARS_COV_1_INFECTION	47	0.19099	0.0097399	0.11565	0.049331	REACTOME_SARS_COV_1_INFECTION
ASPIRIN_AND_MIRNAS	10	0.43325	0.010202	0.26243	0.049388	WP_ASPIRIN_AND_MIRNAS
PRADERWILLI_AND_ANGELMAN_SYNDROME	58	0.20344	0.011522	0.12357	0.049852	WP_PRADERWILLI_AND_ANGELMAN_SYNDROME
